# Supplementary material for: Structure of a nucleosome-bound MuvB transcription factor complex reveals DNA remodelling
Source: Nat Commun. 2022 Aug 29;13:5075. doi: 10.1038/s41467-022-32798-9 (PMC9424243; doi:10.1038/s41467-022-32798-9)
Supplement: Supplementary file 5 — Supplementary Data 1 [file 41467_2022_32798_MOESM5_ESM.xls]

## Sheet: XL-MS-MuvB
Supplementary Data 1
Protein1	Protein2	AbsPos1	AbsPos2	Max. XlinkX Score	Crosslink Type
sp|Q6MZP7|LIN54	sp|Q6MZP7|LIN54	608	602	362.64	Intra
sp|Q5TKA1|LIN9	sp|Q5TKA1|LIN9	21	38	360.34	Intra
sp|Q6MZP7|LIN54	sp|Q6MZP7|LIN54	608	630	354.5	Intra
sp|Q96GY3|LIN37	sp|Q6MZP7|LIN54	46	659	347.64	Inter
sp|Q96GY3|LIN37	sp|Q5TKA1|LIN9	46	189	344.98	Inter
sp|Q6MZP7|LIN54	sp|Q6MZP7|LIN54	630	569	344.61	Intra
sp|Q6MZP7|LIN54	sp|Q5TKA1|LIN9	608	189	343.8	Inter
sp|Q96GY3|LIN37	sp|Q5TKA1|LIN9	46	104	343.75	Inter
sp|Q6MZP7|LIN54	sp|Q6MZP7|LIN54	608	523	342.43	Intra
sp|Q96GY3|LIN37	sp|Q52LA3|LIN52	46	106	341.16	Inter
sp|Q96GY3|LIN37	sp|Q6MZP7|LIN54	46	602	338.32	Inter
sp|Q96GY3|LIN37	sp|Q5TKA1|LIN9	46	114	336.87	Inter
sp|Q6MZP7|LIN54	sp|Q6MZP7|LIN54	608	580	335.77	Intra
sp|Q6MZP7|LIN54	sp|Q96GY3|LIN37	608	98	335.77	Inter
sp|Q96GY3|LIN37	sp|Q6MZP7|LIN54	46	608	330.6	Inter
sp|Q96GY3|LIN37	sp|Q5TKA1|LIN9	46	43	330.28	Inter
sp|Q6MZP7|LIN54	sp|Q5TKA1|LIN9	608	117	328.81	Inter
sp|Q6MZP7|LIN54	sp|Q6MZP7|LIN54	608	659	328.53	Intra
sp|Q96GY3|LIN37	sp|Q5TKA1|LIN9	46	154	326.54	Inter
sp|Q6MZP7|LIN54	sp|Q6MZP7|LIN54	630	659	325.71	Intra
sp|Q96GY3|LIN37	sp|Q6MZP7|LIN54	46	523	323.54	Inter
sp|Q96GY3|LIN37	sp|Q6MZP7|LIN54	54	608	318.32	Inter
sp|Q6MZP7|LIN54	sp|Q6MZP7|LIN54	630	639	315.49	Intra
sp|Q6MZP7|LIN54	sp|Q5TKA1|LIN9	608	114	314.29	Inter
sp|Q6MZP7|LIN54	sp|Q5TKA1|LIN9	608	202	314.04	Inter
sp|Q6MZP7|LIN54	sp|Q5TKA1|LIN9	630	189	312.71	Inter
sp|Q96GY3|LIN37	sp|Q6MZP7|LIN54	46	639	311.92	Inter
sp|Q6MZP7|LIN54	sp|Q5TKA1|LIN9	608	104	309.89	Inter
sp|Q6MZP7|LIN54	sp|Q09028|RBBP4	608	215	305.6	Inter
sp|Q5TKA1|LIN9	sp|Q5TKA1|LIN9	32	114	303.57	Intra
sp|Q6MZP7|LIN54	sp|Q5TKA1|LIN9	630	202	301.53	Inter
sp|Q96GY3|LIN37	sp|Q6MZP7|LIN54	98	659	298.12	Inter
sp|Q6MZP7|LIN54	sp|Q6MZP7|LIN54	608	569	297.53	Intra
sp|Q6MZP7|LIN54	sp|Q5TKA1|LIN9	659	104	296.9	Inter
sp|Q96GY3|LIN37	sp|Q5TKA1|LIN9	237	165	296.37	Inter
sp|Q6MZP7|LIN54	sp|Q5TKA1|LIN9	630	117	296.08	Inter
sp|Q52LA3|LIN52	sp|Q5TKA1|LIN9	83	351	294.48	Inter
sp|Q6MZP7|LIN54	sp|Q96GY3|LIN37	630	98	291.23	Inter
sp|Q6MZP7|LIN54	sp|Q6MZP7|LIN54	608	597	290.1	Intra
sp|Q6MZP7|LIN54	sp|Q6MZP7|LIN54	608	566	289.38	Intra
sp|Q6MZP7|LIN54	sp|Q6MZP7|LIN54	630	580	287.94	Intra
sp|Q6MZP7|LIN54	sp|Q6MZP7|LIN54	659	580	285.79	Intra
sp|Q6MZP7|LIN54	sp|Q96GY3|LIN37	608	222	285.36	Inter
sp|Q6MZP7|LIN54	sp|Q5TKA1|LIN9	639	372	284.62	Inter
sp|Q6MZP7|LIN54	sp|Q09028|RBBP4	659	307	284.24	Inter
sp|Q96GY3|LIN37	sp|Q52LA3|LIN52	46	113	282.77	Inter
sp|Q96GY3|LIN37	sp|Q96GY3|LIN37	46	98	280.05	Intra
sp|Q6MZP7|LIN54	sp|Q6MZP7|LIN54	608	639	279.77	Intra
sp|Q5TKA1|LIN9	sp|Q5TKA1|LIN9	32	43	277.94	Intra
sp|Q6MZP7|LIN54	sp|Q5TKA1|LIN9	630	104	276.97	Inter
sp|Q6MZP7|LIN54	sp|Q5TKA1|LIN9	608	372	276.71	Inter
sp|Q6MZP7|LIN54	sp|Q6MZP7|LIN54	710	569	275.04	Intra
sp|Q6MZP7|LIN54	sp|Q5TKA1|LIN9	608	43	273.5	Inter
sp|Q6MZP7|LIN54	sp|Q6MZP7|LIN54	608	713	273.34	Intra
sp|Q09028|RBBP4	sp|Q5TKA1|LIN9	160	104	272.96	Inter
sp|Q6MZP7|LIN54	sp|Q5TKA1|LIN9	630	43	270.32	Inter
sp|Q6MZP7|LIN54	sp|Q6MZP7|LIN54	639	580	270.06	Intra
sp|Q6MZP7|LIN54	sp|Q09028|RBBP4	630	215	270.06	Inter
sp|Q6MZP7|LIN54	sp|Q6MZP7|LIN54	659	569	269.54	Intra
sp|Q6MZP7|LIN54	sp|Q6MZP7|LIN54	639	659	269.54	Intra
sp|Q6MZP7|LIN54	sp|Q5TKA1|LIN9	659	165	269.01	Inter
sp|Q96GY3|LIN37	sp|Q6MZP7|LIN54	46	580	267.66	Inter
sp|Q6MZP7|LIN54	sp|Q96GY3|LIN37	608	7	264.28	Inter
sp|Q96GY3|LIN37	sp|Q5TKA1|LIN9	54	202	261.84	Inter
sp|Q96GY3|LIN37	sp|Q6MZP7|LIN54	54	659	259.48	Inter
sp|Q6MZP7|LIN54	sp|Q6MZP7|LIN54	582	597	259.3	Intra
sp|Q5TKA1|LIN9	sp|Q6MZP7|LIN54	489	566	258.41	Inter
sp|Q52LA3|LIN52	sp|Q6MZP7|LIN54	83	659	257.4	Inter
sp|Q6MZP7|LIN54	sp|Q6MZP7|LIN54	659	566	257.4	Intra
sp|Q6MZP7|LIN54	sp|Q6MZP7|LIN54	630	602	257.19	Intra
sp|Q5TKA1|LIN9	sp|Q5TKA1|LIN9	21	189	256.51	Intra
sp|Q6MZP7|LIN54	sp|Q5TKA1|LIN9	608	165	255.58	Inter
sp|Q5TKA1|LIN9	sp|Q5TKA1|LIN9	32	189	254.13	Intra
sp|Q5TKA1|LIN9	sp|Q5TKA1|LIN9	189	194	253.3	Intra
sp|Q6MZP7|LIN54	sp|Q6MZP7|LIN54	639	602	252.69	Intra
sp|Q6MZP7|LIN54	sp|Q5TKA1|LIN9	608	357	251.3	Inter
sp|Q5TKA1|LIN9	sp|Q09028|RBBP4	21	215	250.78	Inter
sp|Q6MZP7|LIN54	sp|Q6MZP7|LIN54	630	523	250.26	Intra
sp|Q09028|RBBP4	sp|Q5TKA1|LIN9	3	189	249.69	Inter
sp|Q5TKA1|LIN9	sp|Q5TKA1|LIN9	99	104	246.5	Intra
sp|Q6MZP7|LIN54	sp|Q6MZP7|LIN54	630	597	245.15	Intra
sp|Q6MZP7|LIN54	sp|Q6MZP7|LIN54	608	582	244.32	Intra
sp|Q6MZP7|LIN54	sp|Q96GY3|LIN37	608	10	244.32	Inter
sp|Q6MZP7|LIN54	sp|Q5TKA1|LIN9	659	189	243.82	Inter
sp|Q6MZP7|LIN54	sp|Q5TKA1|LIN9	659	43	243.61	Inter
sp|Q6MZP7|LIN54	sp|Q6MZP7|LIN54	659	523	243.61	Intra
sp|Q6MZP7|LIN54	sp|Q96GY3|LIN37	710	10	243.61	Inter
sp|Q6MZP7|LIN54	sp|Q09028|RBBP4	659	215	241.78	Inter
sp|Q6MZP7|LIN54	sp|Q5TKA1|LIN9	639	104	240.33	Inter
sp|Q6MZP7|LIN54	sp|Q6MZP7|LIN54	608	529	239.49	Intra
sp|Q96GY3|LIN37	sp|Q6MZP7|LIN54	46	566	238.52	Inter
sp|Q96GY3|LIN37	sp|Q6MZP7|LIN54	98	587	238.01	Inter
sp|Q6MZP7|LIN54	sp|Q5TKA1|LIN9	639	43	237.76	Inter
sp|Q96GY3|LIN37	sp|Q96GY3|LIN37	237	222	236.44	Intra
sp|Q96GY3|LIN37	sp|Q96GY3|LIN37	156	237	236.44	Intra
sp|Q6MZP7|LIN54	sp|Q6MZP7|LIN54	739	659	236.16	Intra
sp|Q09028|RBBP4	sp|Q09028|RBBP4	120	160	235.8	Intra
sp|Q96GY3|LIN37	sp|Q5TKA1|LIN9	17	189	235.15	Inter
sp|Q96GY3|LIN37	sp|Q6MZP7|LIN54	237	602	235.15	Inter
sp|Q6MZP7|LIN54	sp|Q6MZP7|LIN54	625	597	233.83	Intra
sp|Q6MZP7|LIN54	sp|Q6MZP7|LIN54	639	523	233.09	Intra
sp|Q96GY3|LIN37	sp|Q96GY3|LIN37	17	7	230.56	Intra
sp|Q6MZP7|LIN54	sp|Q6MZP7|LIN54	582	659	229.99	Intra
sp|Q6MZP7|LIN54	sp|Q6MZP7|LIN54	659	587	228.54	Intra
sp|Q6MZP7|LIN54	sp|Q6MZP7|LIN54	639	582	228.28	Intra
sp|Q5TKA1|LIN9	sp|Q5TKA1|LIN9	372	202	226.4	Intra
sp|Q96GY3|LIN37	sp|Q6MZP7|LIN54	98	585	225.79	Inter
sp|Q96GY3|LIN37	sp|Q6MZP7|LIN54	98	602	225.19	Inter
sp|Q5TKA1|LIN9	sp|Q6MZP7|LIN54	372	569	224.13	Inter
sp|Q96GY3|LIN37	sp|Q5TKA1|LIN9	98	372	221.8	Inter
sp|Q6MZP7|LIN54	sp|Q6MZP7|LIN54	630	566	221.37	Intra
sp|Q6MZP7|LIN54	sp|Q6MZP7|LIN54	582	587	220.89	Intra
sp|Q52LA3|LIN52	sp|Q6MZP7|LIN54	106	659	220.82	Inter
sp|Q6MZP7|LIN54	sp|Q5TKA1|LIN9	639	202	220.25	Inter
sp|Q6MZP7|LIN54	sp|Q6MZP7|LIN54	582	569	219.58	Intra
sp|Q96GY3|LIN37	sp|Q5TKA1|LIN9	54	43	218.45	Inter
sp|Q6MZP7|LIN54	sp|Q5TKA1|LIN9	659	357	218.11	Inter
sp|Q6MZP7|LIN54	sp|Q5TKA1|LIN9	608	100	217.68	Inter
sp|Q5TKA1|LIN9	sp|Q5TKA1|LIN9	489	202	216.38	Intra
sp|Q6MZP7|LIN54	sp|Q5TKA1|LIN9	582	202	216.15	Inter
sp|Q6MZP7|LIN54	sp|Q5TKA1|LIN9	659	154	215.84	Inter
sp|Q6MZP7|LIN54	sp|Q5TKA1|LIN9	630	114	215.72	Inter
sp|Q09028|RBBP4	sp|Q6MZP7|LIN54	160	602	215.06	Inter
sp|Q6MZP7|LIN54	sp|Q5TKA1|LIN9	659	202	214.95	Inter
sp|Q5TKA1|LIN9	sp|Q6MZP7|LIN54	489	659	214.81	Inter
sp|Q96GY3|LIN37	sp|Q5TKA1|LIN9	98	43	213.84	Inter
sp|Q52LA3|LIN52	sp|Q6MZP7|LIN54	106	566	212.17	Inter
sp|Q6MZP7|LIN54	sp|Q6MZP7|LIN54	625	602	211.86	Intra
sp|Q52LA3|LIN52	sp|Q5TKA1|LIN9	113	202	210.67	Inter
sp|Q6MZP7|LIN54	sp|Q5TKA1|LIN9	608	194	210.14	Inter
sp|Q6MZP7|LIN54	sp|Q5TKA1|LIN9	639	114	209.97	Inter
sp|Q6MZP7|LIN54	sp|Q6MZP7|LIN54	639	566	209.1	Intra
sp|Q6MZP7|LIN54	sp|Q5TKA1|LIN9	625	189	208.33	Inter
sp|Q6MZP7|LIN54	sp|Q96GY3|LIN37	710	98	208.17	Inter
sp|Q6MZP7|LIN54	sp|Q6MZP7|LIN54	639	587	207.95	Intra
sp|Q6MZP7|LIN54	sp|Q6MZP7|LIN54	582	523	206.24	Intra
sp|Q6MZP7|LIN54	sp|Q5TKA1|LIN9	582	357	206.24	Inter
sp|Q96GY3|LIN37	sp|Q5TKA1|LIN9	17	114	206.03	Inter
sp|Q6MZP7|LIN54	sp|Q96GY3|LIN37	639	98	202.18	Inter
sp|Q96GY3|LIN37	sp|Q96GY3|LIN37	54	98	202.18	Intra
sp|Q96GY3|LIN37	sp|Q6MZP7|LIN54	46	569	201.83	Inter
sp|Q5TKA1|LIN9	sp|Q5TKA1|LIN9	38	202	201.41	Intra
sp|Q52LA3|LIN52	sp|Q5TKA1|LIN9	83	357	201.33	Inter
sp|Q6MZP7|LIN54	sp|Q6MZP7|LIN54	580	597	200.54	Intra
sp|Q6MZP7|LIN54	sp|Q6MZP7|LIN54	580	566	200.54	Intra
sp|Q6MZP7|LIN54	sp|Q6MZP7|LIN54	580	523	200.12	Intra
sp|Q5TKA1|LIN9	sp|Q5TKA1|LIN9	202	189	199.78	Intra
sp|Q5TKA1|LIN9	sp|Q96GY3|LIN37	202	7	199.7	Inter
sp|Q5TKA1|LIN9	sp|Q6MZP7|LIN54	372	659	199.68	Inter
sp|Q96GY3|LIN37	sp|Q5TKA1|LIN9	237	202	199.68	Inter
sp|Q6MZP7|LIN54	sp|Q6MZP7|LIN54	630	587	198.89	Intra
sp|Q09028|RBBP4	sp|Q6MZP7|LIN54	160	569	198.81	Inter
sp|Q96GY3|LIN37	sp|Q6MZP7|LIN54	98	566	198.32	Inter
sp|Q6MZP7|LIN54	sp|Q6MZP7|LIN54	580	602	197.66	Intra
sp|Q5TKA1|LIN9	sp|Q6MZP7|LIN54	114	566	197.25	Inter
sp|Q6MZP7|LIN54	sp|Q6MZP7|LIN54	580	587	196.99	Intra
sp|Q6MZP7|LIN54	sp|Q6MZP7|LIN54	580	585	196.99	Intra
sp|Q6MZP7|LIN54	sp|Q5TKA1|LIN9	580	357	196.99	Inter
sp|Q6MZP7|LIN54	sp|Q09028|RBBP4	580	215	195.88	Inter
sp|Q6MZP7|LIN54	sp|Q6MZP7|LIN54	582	566	195.8	Intra
sp|Q96GY3|LIN37	sp|Q5TKA1|LIN9	10	202	195.58	Inter
sp|Q52LA3|LIN52	sp|Q5TKA1|LIN9	106	189	195.45	Inter
sp|Q6MZP7|LIN54	sp|Q6MZP7|LIN54	580	569	195.32	Intra
sp|Q52LA3|LIN52	sp|Q5TKA1|LIN9	106	43	195.3	Inter
sp|Q6MZP7|LIN54	sp|Q5TKA1|LIN9	529	189	193.62	Inter
sp|Q6MZP7|LIN54	sp|Q6MZP7|LIN54	582	602	193.3	Intra
sp|Q96GY3|LIN37	sp|Q5TKA1|LIN9	222	165	192.58	Inter
sp|Q5TKA1|LIN9	sp|Q6MZP7|LIN54	154	602	191.79	Inter
sp|Q09028|RBBP4	sp|Q09028|RBBP4	160	215	191.57	Intra
sp|Q52LA3|LIN52	sp|Q5TKA1|LIN9	83	202	190.24	Inter
sp|Q5TKA1|LIN9	sp|Q5TKA1|LIN9	104	114	188.98	Intra
sp|Q5TKA1|LIN9	sp|Q6MZP7|LIN54	202	587	188.98	Inter
sp|Q6MZP7|LIN54	sp|Q5TKA1|LIN9	523	189	188.89	Inter
sp|Q09028|RBBP4	sp|Q6MZP7|LIN54	160	587	188.63	Inter
sp|Q52LA3|LIN52	sp|Q5TKA1|LIN9	56	189	188.19	Inter
sp|Q5TKA1|LIN9	sp|Q6MZP7|LIN54	202	523	188.1	Inter
sp|Q5TKA1|LIN9	sp|Q6MZP7|LIN54	202	602	187.45	Inter
sp|Q5TKA1|LIN9	sp|Q5TKA1|LIN9	202	43	187.45	Intra
sp|Q96GY3|LIN37	sp|Q6MZP7|LIN54	98	580	186.76	Inter
sp|Q6MZP7|LIN54	sp|Q09028|RBBP4	529	215	186.27	Inter
sp|Q5TKA1|LIN9	sp|Q09028|RBBP4	32	215	186	Inter
sp|Q96GY3|LIN37	sp|Q5TKA1|LIN9	17	202	185.72	Inter
sp|Q96GY3|LIN37	sp|Q6MZP7|LIN54	98	523	184.1	Inter
sp|Q5TKA1|LIN9	sp|Q6MZP7|LIN54	43	523	183.9	Inter
sp|Q5TKA1|LIN9	sp|Q5TKA1|LIN9	351	357	183.26	Intra
sp|Q6MZP7|LIN54	sp|Q96GY3|LIN37	582	222	183.08	Inter
sp|Q6MZP7|LIN54	sp|Q5TKA1|LIN9	580	114	182.98	Inter
sp|Q6MZP7|LIN54	sp|Q5TKA1|LIN9	580	43	182.98	Inter
sp|Q5TKA1|LIN9	sp|Q6MZP7|LIN54	202	580	182.29	Inter
sp|Q5TKA1|LIN9	sp|Q5TKA1|LIN9	21	202	181.69	Intra
sp|Q52LA3|LIN52	sp|Q5TKA1|LIN9	113	189	181.68	Inter
sp|Q6MZP7|LIN54	sp|Q5TKA1|LIN9	587	189	181.58	Inter
sp|Q6MZP7|LIN54	sp|Q5TKA1|LIN9	580	165	181.55	Inter
sp|Q6MZP7|LIN54	sp|Q52LA3|LIN52	630	106	180.62	Inter
sp|Q6MZP7|LIN54	sp|Q6MZP7|LIN54	639	597	179.6	Intra
sp|Q5TKA1|LIN9	sp|Q6MZP7|LIN54	154	587	179.53	Inter
sp|Q09028|RBBP4	sp|Q6MZP7|LIN54	160	659	179.52	Inter
sp|Q6MZP7|LIN54	sp|Q6MZP7|LIN54	529	659	179.2	Intra
sp|Q6MZP7|LIN54	sp|Q5TKA1|LIN9	710	189	177.41	Inter
sp|Q96GY3|LIN37	sp|Q6MZP7|LIN54	46	585	177.31	Inter
sp|Q09028|RBBP4	sp|Q5TKA1|LIN9	160	43	176.32	Inter
sp|Q6MZP7|LIN54	sp|Q6MZP7|LIN54	597	523	175.86	Intra
sp|Q96GY3|LIN37	sp|Q6MZP7|LIN54	46	582	173.07	Inter
sp|Q5TKA1|LIN9	sp|Q5TKA1|LIN9	202	357	172.94	Intra
sp|Q6MZP7|LIN54	sp|Q5TKA1|LIN9	580	189	172.23	Inter
sp|Q6MZP7|LIN54	sp|Q6MZP7|LIN54	625	580	171.62	Intra
sp|Q6MZP7|LIN54	sp|Q6MZP7|LIN54	587	566	171.09	Intra
sp|Q5TKA1|LIN9	sp|Q5TKA1|LIN9	43	117	171.08	Intra
sp|Q5TKA1|LIN9	sp|Q5TKA1|LIN9	202	351	170.66	Intra
sp|Q5TKA1|LIN9	sp|Q5TKA1|LIN9	202	404	169.32	Intra
sp|Q52LA3|LIN52	sp|Q6MZP7|LIN54	113	566	168.93	Inter
sp|Q5TKA1|LIN9	sp|Q6MZP7|LIN54	351	566	168.23	Inter
sp|Q5TKA1|LIN9	sp|Q5TKA1|LIN9	372	189	166.08	Intra
sp|Q5TKA1|LIN9	sp|Q6MZP7|LIN54	154	597	166.08	Inter
sp|Q09028|RBBP4	sp|Q6MZP7|LIN54	160	523	165.86	Inter
sp|Q5TKA1|LIN9	sp|Q5TKA1|LIN9	154	43	164.12	Intra
sp|Q96GY3|LIN37	sp|Q5TKA1|LIN9	222	172	163.5	Inter
sp|Q6MZP7|LIN54	sp|Q5TKA1|LIN9	582	165	163.12	Inter
sp|Q5TKA1|LIN9	sp|Q6MZP7|LIN54	202	597	163.04	Inter
sp|Q96GY3|LIN37	sp|Q96GY3|LIN37	156	162	162.98	Intra
sp|Q09028|RBBP4	sp|Q6MZP7|LIN54	160	580	162.69	Inter
sp|Q5TKA1|LIN9	sp|Q6MZP7|LIN54	202	566	162.59	Inter
sp|Q5TKA1|LIN9	sp|Q6MZP7|LIN54	202	569	161.49	Inter
sp|Q52LA3|LIN52	sp|Q5TKA1|LIN9	83	189	160.78	Inter
sp|Q5TKA1|LIN9	sp|Q6MZP7|LIN54	189	566	160.68	Inter
sp|Q6MZP7|LIN54	sp|Q6MZP7|LIN54	569	587	160.26	Intra
sp|Q6MZP7|LIN54	sp|Q5TKA1|LIN9	630	100	158.34	Inter
sp|Q6MZP7|LIN54	sp|Q6MZP7|LIN54	608	587	158.31	Intra
sp|Q6MZP7|LIN54	sp|Q5TKA1|LIN9	569	189	156.76	Inter
sp|Q5TKA1|LIN9	sp|Q96GY3|LIN37	202	222	155.95	Inter
sp|Q6MZP7|LIN54	sp|Q5TKA1|LIN9	569	43	155.53	Inter
sp|Q5TKA1|LIN9	sp|Q09028|RBBP4	38	307	155.48	Inter
sp|Q5TKA1|LIN9	sp|Q5TKA1|LIN9	189	357	153.88	Intra
sp|Q5TKA1|LIN9	sp|Q5TKA1|LIN9	104	43	149.73	Intra
sp|Q5TKA1|LIN9	sp|Q5TKA1|LIN9	165	43	148.98	Intra
sp|Q09028|RBBP4	sp|Q5TKA1|LIN9	156	100	148.53	Inter
sp|Q6MZP7|LIN54	sp|Q5TKA1|LIN9	659	114	148.49	Inter
sp|Q6MZP7|LIN54	sp|Q6MZP7|LIN54	608	739	146	Intra
sp|Q5TKA1|LIN9	sp|Q5TKA1|LIN9	154	165	144.77	Intra
sp|Q6MZP7|LIN54	sp|Q5TKA1|LIN9	569	117	143.97	Inter
sp|Q6MZP7|LIN54	sp|Q5TKA1|LIN9	580	104	143.7	Inter
sp|Q52LA3|LIN52	sp|Q6MZP7|LIN54	113	580	143.37	Inter
sp|Q96GY3|LIN37	sp|Q5TKA1|LIN9	46	202	143.22	Inter
sp|Q6MZP7|LIN54	sp|Q6MZP7|LIN54	569	602	142.64	Intra
sp|Q6MZP7|LIN54	sp|Q5TKA1|LIN9	569	100	141.59	Inter
sp|Q5TKA1|LIN9	sp|Q6MZP7|LIN54	189	585	140.16	Inter
sp|Q5TKA1|LIN9	sp|Q5TKA1|LIN9	202	194	138.98	Intra
sp|Q6MZP7|LIN54	sp|Q96GY3|LIN37	569	7	138.83	Inter
sp|Q52LA3|LIN52	sp|Q5TKA1|LIN9	113	165	138.66	Inter
sp|Q5TKA1|LIN9	sp|Q6MZP7|LIN54	104	585	138.26	Inter
sp|Q6MZP7|LIN54	sp|Q5TKA1|LIN9	659	117	137.78	Inter
sp|Q6MZP7|LIN54	sp|Q6MZP7|LIN54	529	602	134.01	Intra
sp|Q5TKA1|LIN9	sp|Q5TKA1|LIN9	43	357	133.7	Intra
sp|Q6MZP7|LIN54	sp|Q09028|RBBP4	569	215	133.6	Inter
sp|Q5TKA1|LIN9	sp|Q5TKA1|LIN9	165	172	132.13	Intra
sp|Q52LA3|LIN52	sp|Q5TKA1|LIN9	83	43	130.27	Inter
sp|Q6MZP7|LIN54	sp|Q6MZP7|LIN54	602	566	129.67	Intra
sp|Q6MZP7|LIN54	sp|Q09028|RBBP4	569	307	129.55	Inter
sp|Q5TKA1|LIN9	sp|Q6MZP7|LIN54	489	580	129.29	Inter
sp|Q5TKA1|LIN9	sp|Q09028|RBBP4	21	307	128.74	Inter
sp|Q6MZP7|LIN54	sp|Q5TKA1|LIN9	569	114	128.65	Inter
sp|Q5TKA1|LIN9	sp|Q5TKA1|LIN9	114	43	128.19	Intra
sp|Q52LA3|LIN52	sp|Q6MZP7|LIN54	113	713	127.94	Inter
sp|Q5TKA1|LIN9	sp|Q6MZP7|LIN54	165	597	127.12	Inter
sp|Q5TKA1|LIN9	sp|Q5TKA1|LIN9	114	357	126.62	Intra
sp|Q5TKA1|LIN9	sp|Q96GY3|LIN37	114	7	126.6	Inter
sp|Q96GY3|LIN37	sp|Q6MZP7|LIN54	46	597	125.97	Inter
sp|Q5TKA1|LIN9	sp|Q6MZP7|LIN54	165	585	125.25	Inter
sp|Q96GY3|LIN37	sp|Q6MZP7|LIN54	17	523	124.74	Inter
sp|Q6MZP7|LIN54	sp|Q6MZP7|LIN54	569	585	122.74	Intra
sp|Q96GY3|LIN37	sp|Q6MZP7|LIN54	222	566	122.13	Inter
sp|Q6MZP7|LIN54	sp|Q6MZP7|LIN54	569	597	121.62	Intra
sp|Q6MZP7|LIN54	sp|Q96GY3|LIN37	710	7	121.47	Inter
sp|Q6MZP7|LIN54	sp|Q09028|RBBP4	587	307	117.89	Inter
sp|Q6MZP7|LIN54	sp|Q6MZP7|LIN54	569	713	117.1	Intra
sp|Q5TKA1|LIN9	sp|Q6MZP7|LIN54	165	602	116.88	Inter
sp|Q6MZP7|LIN54	sp|Q6MZP7|LIN54	683	659	116.35	Intra
sp|Q6MZP7|LIN54	sp|Q6MZP7|LIN54	710	587	113.63	Intra
sp|Q52LA3|LIN52	sp|Q6MZP7|LIN54	113	597	112.75	Inter
sp|Q96GY3|LIN37	sp|Q5TKA1|LIN9	98	114	109.53	Inter
sp|Q09028|RBBP4	sp|Q5TKA1|LIN9	160	100	107.65	Inter
sp|Q5TKA1|LIN9	sp|Q5TKA1|LIN9	21	357	107.65	Intra
sp|Q09028|RBBP4	sp|Q5TKA1|LIN9	215	100	107.65	Inter
sp|Q96GY3|LIN37	sp|Q5TKA1|LIN9	46	357	106.66	Inter
sp|Q6MZP7|LIN54	sp|Q6MZP7|LIN54	587	597	103.8	Intra
sp|Q5TKA1|LIN9	sp|Q6MZP7|LIN54	114	602	103.03	Inter
sp|Q52LA3|LIN52	sp|Q5TKA1|LIN9	23	189	98.54	Inter
sp|Q09028|RBBP4	sp|Q6MZP7|LIN54	215	602	97.03	Inter
sp|Q5TKA1|LIN9	sp|Q5TKA1|LIN9	210	194	93.26	Intra
sp|Q09028|RBBP4	sp|Q6MZP7|LIN54	307	566	92.47	Inter
sp|Q5TKA1|LIN9	sp|Q5TKA1|LIN9	38	114	88.35	Intra
sp|Q5TKA1|LIN9	sp|Q5TKA1|LIN9	489	104	84.61	Intra
sp|Q5TKA1|LIN9	sp|Q6MZP7|LIN54	210	659	84.36	Inter
sp|Q6MZP7|LIN54	sp|Q5TKA1|LIN9	602	189	83.73	Inter
sp|Q96GY3|LIN37	sp|Q5TKA1|LIN9	222	189	82.63	Inter
sp|Q52LA3|LIN52	sp|Q5TKA1|LIN9	56	357	81.66	Inter
sp|Q5TKA1|LIN9	sp|Q5TKA1|LIN9	489	189	80.71	Intra
sp|Q6MZP7|LIN54	sp|Q5TKA1|LIN9	630	154	77.76	Inter
sp|Q6MZP7|LIN54	sp|Q5TKA1|LIN9	608	154	77.76	Inter
sp|Q6MZP7|LIN54	sp|Q96GY3|LIN37	630	7	76.8	Inter
sp|Q6MZP7|LIN54	sp|Q6MZP7|LIN54	659	602	71.75	Intra
sp|Q6MZP7|LIN54	sp|Q09028|RBBP4	608	307	70.86	Inter
sp|Q09028|RBBP4	sp|Q6MZP7|LIN54	307	585	68.91	Inter
sp|Q52LA3|LIN52	sp|Q5TKA1|LIN9	106	202	67.34	Inter
sp|Q09028|RBBP4	sp|Q09028|RBBP4	156	215	63.65	Intra
sp|Q5TKA1|LIN9	sp|Q6MZP7|LIN54	172	602	63.23	Inter
sp|Q6MZP7|LIN54	sp|Q5TKA1|LIN9	639	189	63.05	Inter
sp|Q6MZP7|LIN54	sp|Q6MZP7|LIN54	639	569	56.72	Intra
sp|Q52LA3|LIN52	sp|Q96GY3|LIN37	113	7	55.6	Inter
sp|Q96GY3|LIN37	sp|Q5TKA1|LIN9	54	154	52.13	Inter
sp|Q5TKA1|LIN9	sp|Q5TKA1|LIN9	38	189	49.37	Intra
sp|Q96GY3|LIN37	sp|Q6MZP7|LIN54	156	587	47.82	Inter
sp|Q6MZP7|LIN54	sp|Q96GY3|LIN37	580	222	46.35	Inter
sp|Q5TKA1|LIN9	sp|Q5TKA1|LIN9	372	114	43.7	Intra
sp|Q96GY3|LIN37	sp|Q5TKA1|LIN9	156	154	43	Inter
sp|Q6MZP7|LIN54	sp|Q6MZP7|LIN54	534	566	41.96	Intra
