# Supplementary material for: Structure of a nucleosome-bound MuvB transcription factor complex reveals DNA remodelling
Source: Nat Commun. 2022 Aug 29;13:5075. doi: 10.1038/s41467-022-32798-9 (PMC9424243; doi:10.1038/s41467-022-32798-9)
Supplement: Supplementary file 7 — Source Data [file 41467_2022_32798_MOESM7_ESM.xlsx]

## Sheet: Figure 3
Figure 3D
Figure 3F
Figure 3H
Figure 3I
Figure 3J

## Sheet: Figure 3E
		Raw values					Normalised
	Protein Concentration	Gel 1	Gel 2	Gel 3		Protein Concentration	Gel 1	Gel 2	Gel 3		Average	standard deviation
MuvBcore	0	81927384	68102874	54892680		0	100	100	100		100	0
	500	71631152	62866128	52561748		500	87.4325	92.3105	95.7537		91.8322	4.18115
	1000	56950842	48748647	35172905		1000	69.5138	71.5809	64.0758		68.3902	3.87668
	2000	32016633	28886401	21106244		2000	39.0793	42.4158	38.45		39.9817	2.13136
MuvBcore(deltaLIN37NTD)	0	81927384	68102874	54892680		0	100	100	100		100	0
	500	81013420	72281060	50402104		500	98.8844	106.135	91.8194		98.9463	7.15808
	1000	75620192	68733839	43865344		1000	92.3015	100.926	87.0308		93.4196	7.015
	2000	66372196	62631989	48068890		2000	81.0134	91.9667	87.5689		86.8497	5.51195
MMBcore	0	81927384	68102874	54892680		0	100	100	100		100	0
	500	69587233	60130308	4.13456e+07		500	84.9377	88.2933	75.3208		82.8506	6.73339
	1000	46463300	37059181	2.62518e+07		1000	56.7128	54.4165	47.8239		52.9844	4.61422
	2000	0	7265853	269193		2000	0	10.6689	0.490399		3.71978	6.02314
MMBcore(deltaLIN37)	0	81927384	68102874	54892680		0	100	100	100		100	0
	500	67376688	56206427	45592684		500	82.2395	82.5317	83.0579		82.6097	0.41471
	1000	51938691	44965691	30002801		1000	63.396	66.0261	54.6572		61.3598	5.95171
	2000	200628	4700437	3694025		2000	0.244885	6.90197	6.72954		4.62546	3.79467

## Sheet: Figure 4
Figure 4G
Figure 4I

## Sheet: Figure 5
Figure 5C

## Sheet: Extended Figure 1
Extended Figure 1A

## Sheet: Extended Figure 2
Extended Figure 2A
Extended Figure 2C
Extended Figure 2E
Extended Figure 2F
Extended Figure 2G

## Sheet: Extended Figure 3
Extended Figure 3A
Extended Figure 3C
Extended Figure 3D
Extended Figure 3E

## Sheet: Extended Figure 3B
		Raw values					Normalised
	Protein Concentration	Gel 1	Gel 2	Gel 3		Protein Concentration	Gel 1	Gel 2	Gel 3		Average	standard deviation
MuvBcore/NCP	0	52446624	53363190	54148760		0	100	100	100		100	0
	500	37327965	43701898	40680090		500	71.1732	81.8952	75.1265		76.065	5.42224
	1000	36426066	36192696	38083390		1000	69.4536	67.8233	70.331		69.2027	1.27255
	2000	26474748	25725784	26262858		2000	50.4794	48.2089	48.5013		49.0632	1.23517
MuvBcore/DNA	0	65908590	87093663	104487848		0	100	100	100		100	0
	500	63663410	73066929	98282916		500	96.5935	83.8947	94.0616		91.5166	6.72108
	1000	61665948	71783598	85427584		1000	93.5628	82.4211	81.7584		85.9141	6.63226
	2000	48636538	64359819	75094440		2000	73.7939	73.8972	71.8691		73.1867	1.14231
